# Supplementary material for: The Consensus 5' Splice Site Motif Inhibits mRNA Nuclear Export
Source: PLoS One. 2015 Mar 31;10(3):e0122743. doi: 10.1371/journal.pone.0122743 (PMC4380460; doi:10.1371/journal.pone.0122743)
Supplement: S1 File — (TXT) [file pone.0122743.s002.txt]

5SSanalysis(n):
    """python script - open file n and output two files: one gene-by-gene analysis, one summary"""
    import re
    def find_overlapping(needle, haystack):
        return len(re.findall("(?=" + needle + ")", haystack))
    i_f = open(n+'.txt', 'r')
    o_f = open(n+'-C5SSTrip.txt', 'w')
    oa_f = open(n+'-C5SSTripStats.txt', 'w')
    o_f.write("name\tlength\t")
    oa_f.write("genes\ttotal\t")
    ss1 = 'AAGGTAAG'
    ss2 = 'AAGGTGAG'
    ss3 = 'CAGGTAAG'
    ss4 = 'CAGGTGAG'
    ss_list = ss1,ss2,ss3,ss4
    ss_count = []
    total_analyzed = 0
    genes = 0
    for a in range(len(ss_list)):
         for b in range(len(ss_list[a])-2):
             o_f.write(ss_list[a][b:b+3]+"\t"+ss_list[a][b+1:b+3]+"\t")
             oa_f.write(ss_list[a][b:b+3]+"\t"+ss_list[a][b+1:b+3]+"\t")
             ss_count[0:0]=[0,0]	 
    for a in range(len(ss_list)):
         o_f.write(ss_list[a]+"\t")
         oa_f.write(ss_list[a]+"\t")
         ss_count[0:0]=[0]
    o_f.write("\r")
    oa_f.write("freq1\texpected\tfreq2\texpected\tfreq3\texpected\tfreq4\texpected\r")
    name = i_f.readline()
    seqline = i_f.readline()
    while name[0] != '*':
       seq = ''
       while (seqline[0] != '>') and (seqline[0] != '*'):
          seq = seq+seqline[0:-1]
          seqline = i_f.readline()
       if name[-1] == '\n':
          o_f.write(name[0:-1]+"\t")
       else:
          o_f.write(name +"\t")  
       o_f.write(str(len(seq)-1) +"\t")
       total_analyzed = total_analyzed+len(seq)-1	   
       genes = genes+1
       for a in range(len(ss_list)):
         for b in range(len(ss_list[a])-2):
             triple = find_overlapping(str(ss_list[a][b:b+3]), seq)
             double = find_overlapping(str(ss_list[a][b+1:b+3]), seq)
             o_f.write(str(triple)+"\t")
             o_f.write(str(double)+"\t")
             ss_count[a*12+b*2] = ss_count[a*12+b*2]+triple
             ss_count[a*12+b*2+1] = ss_count[a*12+b*2+1]+double
       for a in range(len(ss_list)):
         numb_ss = find_overlapping(str(ss_list[a]), seq)	   
         o_f.write(str(numb_ss)+"\t") 
         ss_count[-4+a] = ss_count[-4+a]+numb_ss
       o_f.write("\r")	
       name = seqline
       seqline = i_f.readline()
    i_f.close()
    o_f.close()
    oa_f.write(str(genes)+"\t"+str(total_analyzed)+"\t")
    for a in range(52):
       	oa_f.write(str(ss_count[a])+"\t")
    for a in range(4):
        oa_f.write(str(ss_count[-4+a]*1000.00/(total_analyzed-(genes*7)))+"\t")
        oa_f.write(str(1000.00*((total_analyzed-genes)/(total_analyzed-2*genes))**5/(total_analyzed-2*genes)*(ss_count[a*12]*ss_count[a*12+2]*ss_count[a*12+4]*ss_count[a*12+6]*ss_count[a*12+8]*ss_count[a*12+10])/(ss_count[a*12+1]*ss_count[a*12+3]*ss_count[a*12+5]*ss_count[a*12+7]*ss_count[a*12+9]))+"\t")
    oa_f.close()
        
